# Supplementary material for: A Nomogram for Predicting Non-Response to Surgery One Year after Elective Total Hip Replacement
Source: J Clin Med. 2022 Mar 16;11(6):1649. doi: 10.3390/jcm11061649 (PMC8955143; doi:10.3390/jcm11061649)
Supplement: Supplementary file 1 [file jcm-11-01649-s001.zip]

Archive with 2 entries (2 files):
- Supplementary Figure S1.pdf
- Supplementary tables.pdf
